# Supplementary material for: μ 3-Oxido-hexa-μ 2-pivalato-tris[(methanol-κO)cobalt(III)] chloride
Source: Acta Crystallogr Sect E Struct Rep Online. 2009 Oct 23;65(Pt 11):m1402–3. doi: 10.1107/S1600536809041907 (PMC2971253; doi:10.1107/S1600536809041907)
Supplement: Supplementary file 1 [file e-65-m1402-sup1.cif]

##############################################################################
###                                                                        ###
###        Electronic paper (Acta Crystallographica Section E)             ###
###                                                                        ###
##############################################################################
#                                                                            #
# This CIF contains the data in a paper accepted for publication in Acta     #
# Crystallographica Section E. It conforms to the requirements of Notes      #
# for Authors for Section E, and has been peer reviewed under the auspices   #
# of the IUCr Commission on Journals.                                        #
#                                                                            #
# Full details of the Crystallographic Information File format               #
# are given in the paper "The Crystallographic Information File (CIF):       #
# a New Standard Archive File for Crystallography" by S. R. Hall, F. H.      #
# Allen and I. D. Brown [Acta Cryst. (1991), A47, 655-685].                  #
#                                                                            #
# The current version of the core CIF dictionary is obtainable from          #
# ftp://ftp.iucr.org/pub/cif_core.dic. The current version number is 2.4.    #
#                                                                            #
# Software is freely available for graphical display of the structure(s) in  #
# this CIF.  For information consult the CIF home page http://www.iucr.org/  #
# cif/home.html                                                              #
#                                                                            #
# This file may be used for bona fide research purposes within the           #
# scientific community so long as proper attribution is given to the journal # 
# article from which it was obtained.                                        #
#                                                                            #
##############################################################################
                                             
data_I
_audit_creation_method     SHELXL-97
_chemical_name_systematic
;
\m~3~-Oxido-hexa-\m~2~-pivalato-tri(methanol-<i>\kO</i>)
tricobalt(III) chloride
;
_chemical_name_common     ?
_chemical_formula_moiety     'C33 H66 Co3 O16, Cl'
_chemical_formula_sum     'C33 H66 Cl Co3 O16'
_chemical_formula_iupac     '[Co3 (C5 H9 O2)6 O (C H4 O)3]Cl'
_chemical_formula_weight     931.10
_chemical_melting_point     ?
_symmetry_cell_setting     hexagonal
_symmetry_space_group_name_H-M     'P 63/m'
_symmetry_space_group_name_Hall     '-P 6c'
loop_
    _symmetry_equiv_pos_as_xyz
    'x, y, z'
    '-y, x-y, z'
    '-x+y, -x, z'
    '-x, -y, z+1/2'
    'y, -x+y, z+1/2'
    'x-y, x, z+1/2'
    '-x, -y, -z'
    'y, -x+y, -z'
    'x-y, x, -z'
    'x, y, -z-1/2'
    '-y, x-y, -z-1/2'
    '-x+y, -x, -z-1/2'
_cell_length_a     10.4868(15)
_cell_length_b     10.4868(15)
_cell_length_c     22.794(5)
_cell_angle_alpha     90.00
_cell_angle_beta     90.00
_cell_angle_gamma     120.00
_cell_volume     2170.9(6)
_cell_formula_units_Z     2
_cell_measurement_reflns_used     1832
_cell_measurement_theta_min     2.78
_cell_measurement_theta_max     25.32
_cell_measurement_temperature     293(2)
_exptl_crystal_description     block
_exptl_crystal_colour     red
_exptl_crystal_size_max     0.16
_exptl_crystal_size_mid     0.14
_exptl_crystal_size_min     0.11
_exptl_crystal_density_diffrn     1.424
_exptl_crystal_density_meas     ?
_exptl_crystal_density_method     'not measured'
_exptl_crystal_F_000     980
_exptl_absorpt_coefficient_mu     1.257
_exptl_absorpt_correction_type     multi-scan
_exptl_absorpt_process_details     '(CrystalClear; Rigaku, 2005)'
_exptl_absorpt_correction_T_min     0.818
_exptl_absorpt_correction_T_max     0.871
_exptl_special_details
;
;
_diffrn_ambient_temperature     293(2)
_diffrn_radiation_type     MoK\a
_diffrn_radiation_wavelength     0.71073
_diffrn_radiation_source     'fine-focus sealed tube'
_diffrn_radiation_monochromator     graphite
_diffrn_measurement_device_type     'Rigaku SCXmini 1K CCD area-detector'
_diffrn_measurement_method     'thin-slice \w'
_diffrn_detector_area_resol_mean     8.192
_diffrn_reflns_number     9038
_diffrn_reflns_av_R_equivalents     0.0463
_diffrn_reflns_av_sigmaI/netI     0.0232
_diffrn_reflns_theta_min     1.79
_diffrn_reflns_theta_max     25.00
_diffrn_reflns_theta_full     25.00
_diffrn_measured_fraction_theta_max     0.997
_diffrn_measured_fraction_theta_full     0.997
_diffrn_reflns_limit_h_min     -12
_diffrn_reflns_limit_h_max     10
_diffrn_reflns_limit_k_min     -12
_diffrn_reflns_limit_k_max     12
_diffrn_reflns_limit_l_min     -23
_diffrn_reflns_limit_l_max     26
_diffrn_standards_number     0
_diffrn_standards_interval_count     ?
_diffrn_standards_interval_time     ?
_diffrn_standards_decay_%     ?
_refine_special_details
;
Refinement of <i>F</i>^2^ against ALL reflections. The weighted <i>R</i>-factor
<i>wR</i> and goodness of fit <i>S</i> are based on <i>F</i>^2^, conventional
<i>R</i>-factors <i>R</i> are based on <i>F</i>, with <i>F</i> set to zero for
negative <i>F</i>^2^. The threshold expression of <i>F</i>^2^ >
\s(<i>F</i>^2^) is used only for calculating <i>R</i>-factors(gt) <i>etc</i>.
and is not relevant to the choice of reflections for refinement.
<i>R</i>-factors based on <i>F</i>^2^ are statistically about twice as large
as those based on <i>F</i>, and <i>R</i>- factors based on ALL data will be
even larger.
;
_reflns_number_total     1317
_reflns_number_gt     1133
_reflns_threshold_expression     >2sigma(I)
_refine_ls_structure_factor_coef     Fsqd
_refine_ls_matrix_type     full
_refine_ls_R_factor_all     0.0455
_refine_ls_R_factor_gt     0.0374
_refine_ls_wR_factor_gt     0.0982
_refine_ls_wR_factor_ref     0.1018
_refine_ls_goodness_of_fit_ref     1.110
_refine_ls_restrained_S_all     1.109
_refine_ls_number_reflns     1317
_refine_ls_number_parameters     89
_refine_ls_number_restraints     1
_refine_ls_hydrogen_treatment     mixed
_refine_ls_weighting_scheme     calc
_refine_ls_weighting_details
         'calc w=1/[\s^2^(Fo^2^)+(0.0515P)^2^+1.7379P] where P=(Fo^2^+2Fc^2^)/3'
_atom_sites_solution_hydrogens     geom
_atom_sites_solution_primary     direct
_atom_sites_solution_secondary     difmap
_refine_ls_shift/su_max     0.000
_refine_ls_shift/su_mean     0.000
_refine_diff_density_max     0.400
_refine_diff_density_min     -0.333
_refine_ls_extinction_method     none
_refine_ls_extinction_coef     ?
loop_
    _atom_type_symbol
    _atom_type_description
    _atom_type_scat_dispersion_real
    _atom_type_scat_dispersion_imag
    _atom_type_scat_source
    'C' 'C' 0.0033 0.0016
                         'International Tables Vol C Tables 4.2.6.8 and 6.1.1.4'
    'H' 'H' 0.0000 0.0000
                         'International Tables Vol C Tables 4.2.6.8 and 6.1.1.4'
    'O' 'O' 0.0106 0.0060
                         'International Tables Vol C Tables 4.2.6.8 and 6.1.1.4'
    'Cl' 'Cl' 0.1484 0.1585
                         'International Tables Vol C Tables 4.2.6.8 and 6.1.1.4'
    'Co' 'Co' 0.3494 0.9721
                         'International Tables Vol C Tables 4.2.6.8 and 6.1.1.4'
_computing_data_collection     'CrystalClear (Rigaku, 2005)'
_computing_cell_refinement     'CrystalClear (Rigaku, 2005)'
_computing_data_reduction     'CrystalClear (Rigaku, 2005)'
_computing_structure_solution     'SHELXTL (Sheldrick, 2008)'
_computing_structure_refinement     'SHELXTL (Sheldrick, 2008)'
_computing_molecular_graphics     'SHELXTL (Sheldrick, 2008)'
_computing_publication_material     'SHELXTL (Sheldrick, 2008)'
loop_
    _atom_site_type_symbol
    _atom_site_label
    _atom_site_fract_x
    _atom_site_fract_y
    _atom_site_fract_z
    _atom_site_U_iso_or_equiv
    _atom_site_adp_type
    _atom_site_calc_flag
    _atom_site_refinement_flags
    _atom_site_occupancy
    _atom_site_disorder_assembly
    _atom_site_disorder_group
    Co Co1 0.51834(5) 0.84488(5) 0.2500 0.0226(2) Uani d S 1 . .
    Cl Cl1 1.0000 1.0000 0.2500 0.0400(5) Uani d S 1 . .
    O O4 0.3333 0.6667 0.2500 0.0196(9) Uani d S 1 . .
    O O3 0.7249(3) 1.0326(3) 0.2500 0.0325(7) Uani d SD 1 . .
    O O2 0.6044(2) 0.7791(2) 0.18650(10) 0.0401(6) Uani d . 1 . .
    O O1 0.4642(2) 0.9451(2) 0.18684(9) 0.0343(5) Uani d . 1 . .
    C C1 0.3430(3) 0.9136(3) 0.16434(12) 0.0249(6) Uani d . 1 . .
    C C2 0.3400(3) 0.9828(3) 0.10576(13) 0.0303(7) Uani d . 1 . .
    C C3 0.2450(4) 1.0559(4) 0.11139(17) 0.0530(10) Uani d . 1 . .
    H H3A 0.1473 0.9838 0.1234 0.079 Uiso calc R 1 . .
    H H3B 0.2408 1.0966 0.0742 0.079 Uiso calc R 1 . .
    H H3C 0.2876 1.1331 0.1401 0.079 Uiso calc R 1 . .
    C C4 0.4953(4) 1.0946(4) 0.08584(16) 0.0508(9) Uani d . 1 . .
    H H4B 0.5528 1.0470 0.0821 0.076 Uiso calc R 1 . .
    H H4C 0.5402 1.1723 0.1143 0.076 Uiso calc R 1 . .
    H H4D 0.4908 1.1351 0.0486 0.076 Uiso calc R 1 . .
    C C6 0.7597(6) 1.1820(5) 0.2500 0.0530(14) Uani d S 1 . .
    H H6A 0.8647 1.2450 0.2500 0.080 Uiso calc SR 1 . .
    H H6B 0.7190 1.2010 0.2844 0.080 Uiso calc PR 0.50 . .
    H H6C 0.7190 1.2010 0.2156 0.080 Uiso calc PR 0.50 . .
    C C5 0.2695(5) 0.8587(5) 0.06128(16) 0.0605(11) Uani d . 1 . .
    H H5A 0.3284 0.8126 0.0574 0.091 Uiso calc R 1 . .
    H H5B 0.2630 0.8977 0.0240 0.091 Uiso calc R 1 . .
    H H5C 0.1726 0.7873 0.0743 0.091 Uiso calc R 1 . .
    H H3D 0.801(5) 1.016(7) 0.2500 0.08(2) Uiso d SD 1 . .
loop_
    _atom_site_aniso_label
    _atom_site_aniso_U_11
    _atom_site_aniso_U_22
    _atom_site_aniso_U_33
    _atom_site_aniso_U_12
    _atom_site_aniso_U_13
    _atom_site_aniso_U_23
    Co1 0.0220(3) 0.0214(3) 0.0235(3) 0.0101(2) 0.000 0.000
    Cl1 0.0312(6) 0.0312(6) 0.0575(13) 0.0156(3) 0.000 0.000
    O4 0.0184(13) 0.0184(13) 0.022(2) 0.0092(7) 0.000 0.000
    O3 0.0204(14) 0.0222(14) 0.0514(19) 0.0081(12) 0.000 0.000
    O2 0.0346(12) 0.0285(11) 0.0463(14) 0.0076(9) 0.0183(10) -0.0086(10)
    O1 0.0280(11) 0.0297(11) 0.0382(13) 0.0091(9) -0.0056(9) 0.0128(9)
    C1 0.0303(15) 0.0219(13) 0.0251(15) 0.0150(11) -0.0001(12) 0.0010(11)
    C2 0.0311(16) 0.0334(15) 0.0274(16) 0.0170(13) 0.0008(12) 0.0073(12)
    C3 0.061(2) 0.068(2) 0.049(2) 0.047(2) 0.0104(18) 0.0244(19)
    C4 0.045(2) 0.057(2) 0.046(2) 0.0223(17) 0.0121(17) 0.0272(18)
    C6 0.052(3) 0.028(2) 0.067(4) 0.011(2) 0.000 0.000
    C5 0.081(3) 0.064(2) 0.032(2) 0.032(2) -0.0127(19) -0.0090(18)
_geom_special_details
;
All e.s.d.'s (except the e.s.d. in the dihedral angle between two l.s. planes)
are estimated using the full covariance matrix. The cell e.s.d.'s are taken
into account individually in the estimation of e.s.d.'s in distances, angles
and torsion angles; correlations between e.s.d.'s in cell parameters are only
used when they are defined by crystal symmetry. An approximate (isotropic)
treatment of cell e.s.d.'s is used for estimating e.s.d.'s involving l.s.
planes.
;
loop_
    _geom_bond_atom_site_label_1
    _geom_bond_atom_site_label_2
    _geom_bond_site_symmetry_2
    _geom_bond_distance
    _geom_bond_publ_flag
    Co1 O4 . 1.9055(5) ?
    Co1 O2 10_556 2.002(2) ?
    Co1 O2 . 2.002(2) ?
    Co1 O1 10_556 2.0244(19) ?
    Co1 O1 . 2.0244(19) ?
    Co1 O3 . 2.074(3) ?
    Cl1 Cl1 1 0.0000 ?
    O4 Co1 2_665 1.9055(6) ?
    O4 Co1 3_565 1.9055(6) ?
    O3 C6 . 1.420(5) ?
    O3 H3D . 0.90(2) ?
    O2 C1 3_565 1.252(3) ?
    O1 C1 . 1.251(3) ?
    C1 O2 2_665 1.252(3) ?
    C1 C2 . 1.528(4) ?
    C2 C5 . 1.519(5) ?
    C2 C4 . 1.524(4) ?
    C2 C3 . 1.537(4) ?
    C3 H3A . 0.9600 ?
    C3 H3B . 0.9600 ?
    C3 H3C . 0.9600 ?
    C4 H4B . 0.9600 ?
    C4 H4C . 0.9600 ?
    C4 H4D . 0.9600 ?
    C6 H6A . 0.9600 ?
    C6 H6B . 0.9600 ?
    C6 H6C . 0.9600 ?
    C5 H5A . 0.9600 ?
    C5 H5B . 0.9600 ?
    C5 H5C . 0.9600 ?
loop_
    _geom_angle_atom_site_label_1
    _geom_angle_atom_site_label_2
    _geom_angle_atom_site_label_3
    _geom_angle_site_symmetry_1
    _geom_angle_site_symmetry_3
    _geom_angle
    _geom_angle_publ_flag
    O4 Co1 O2 . 10_556 94.33(6) ?
    O4 Co1 O2 . . 94.33(6) ?
    O2 Co1 O2 10_556 . 92.60(15) ?
    O4 Co1 O1 . 10_556 95.56(6) ?
    O2 Co1 O1 10_556 10_556 87.52(10) ?
    O2 Co1 O1 . 10_556 170.07(9) ?
    O4 Co1 O1 . . 95.56(6) ?
    O2 Co1 O1 10_556 . 170.07(9) ?
    O2 Co1 O1 . . 87.52(10) ?
    O1 Co1 O1 10_556 . 90.66(13) ?
    O4 Co1 O3 . . 177.12(8) ?
    O2 Co1 O3 10_556 . 83.69(8) ?
    O2 Co1 O3 . . 83.69(8) ?
    O1 Co1 O3 10_556 . 86.46(8) ?
    O1 Co1 O3 . . 86.46(8) ?
    Co1 O4 Co1 2_665 . 120.0 ?
    Co1 O4 Co1 2_665 3_565 120.0 ?
    Co1 O4 Co1 . 3_565 120.0 ?
    C6 O3 Co1 . . 128.1(3) ?
    C6 O3 H3D . . 117(4) ?
    Co1 O3 H3D . . 115(4) ?
    C1 O2 Co1 3_565 . 134.27(18) ?
    C1 O1 Co1 . . 131.72(18) ?
    O1 C1 O2 . 2_665 123.9(3) ?
    O1 C1 C2 . . 119.5(2) ?
    O2 C1 C2 2_665 . 116.6(2) ?
    C5 C2 C4 . . 109.6(3) ?
    C5 C2 C1 . . 107.0(3) ?
    C4 C2 C1 . . 111.0(2) ?
    C5 C2 C3 . . 108.9(3) ?
    C4 C2 C3 . . 110.5(3) ?
    C1 C2 C3 . . 109.7(3) ?
    C2 C3 H3A . . 109.5 ?
    C2 C3 H3B . . 109.5 ?
    H3A C3 H3B . . 109.5 ?
    C2 C3 H3C . . 109.5 ?
    H3A C3 H3C . . 109.5 ?
    H3B C3 H3C . . 109.5 ?
    C2 C4 H4B . . 109.5 ?
    C2 C4 H4C . . 109.5 ?
    H4B C4 H4C . . 109.5 ?
    C2 C4 H4D . . 109.5 ?
    H4B C4 H4D . . 109.5 ?
    H4C C4 H4D . . 109.5 ?
    O3 C6 H6A . . 109.5 ?
    O3 C6 H6B . . 109.5 ?
    H6A C6 H6B . . 109.5 ?
    O3 C6 H6C . . 109.5 ?
    H6A C6 H6C . . 109.5 ?
    H6B C6 H6C . . 109.5 ?
    C2 C5 H5A . . 109.5 ?
    C2 C5 H5B . . 109.5 ?
    H5A C5 H5B . . 109.5 ?
    C2 C5 H5C . . 109.5 ?
    H5A C5 H5C . . 109.5 ?
    H5B C5 H5C . . 109.5 ?
loop_
    _geom_torsion_atom_site_label_1
    _geom_torsion_atom_site_label_2
    _geom_torsion_atom_site_label_3
    _geom_torsion_atom_site_label_4
    _geom_torsion_site_symmetry_1
    _geom_torsion_site_symmetry_2
    _geom_torsion_site_symmetry_3
    _geom_torsion_site_symmetry_4
    _geom_torsion
    _geom_torsion_publ_flag
    O2 Co1 O4 Co1 10_556 . . 2_665 133.53(7) ?
    O2 Co1 O4 Co1 . . . 2_665 -133.53(7) ?
    O1 Co1 O4 Co1 10_556 . . 2_665 45.60(6) ?
    O1 Co1 O4 Co1 . . . 2_665 -45.60(6) ?
    O2 Co1 O4 Co1 10_556 . . 3_565 -46.47(7) ?
    O2 Co1 O4 Co1 . . . 3_565 46.47(7) ?
    O1 Co1 O4 Co1 10_556 . . 3_565 -134.40(6) ?
    O1 Co1 O4 Co1 . . . 3_565 134.40(6) ?
    O2 Co1 O3 C6 10_556 . . . -133.34(7) ?
    O2 Co1 O3 C6 . . . . 133.34(7) ?
    O1 Co1 O3 C6 10_556 . . . -45.44(6) ?
    O1 Co1 O3 C6 . . . . 45.44(6) ?
    O4 Co1 O2 C1 . . . 3_565 -16.3(3) ?
    O2 Co1 O2 C1 10_556 . . 3_565 78.2(3) ?
    O1 Co1 O2 C1 . . . 3_565 -111.7(3) ?
    O3 Co1 O2 C1 . . . 3_565 161.6(3) ?
    O4 Co1 O1 C1 . . . . 12.6(3) ?
    O2 Co1 O1 C1 . . . . 106.7(3) ?
    O1 Co1 O1 C1 10_556 . . . -83.1(3) ?
    O3 Co1 O1 C1 . . . . -169.5(3) ?
    Co1 O1 C1 O2 . . . 2_665 16.6(4) ?
    Co1 O1 C1 C2 . . . . -162.2(2) ?
    O1 C1 C2 C5 . . . . 114.9(3) ?
    O2 C1 C2 C5 2_665 . . . -64.0(3) ?
    O1 C1 C2 C4 . . . . -4.6(4) ?
    O2 C1 C2 C4 2_665 . . . 176.5(3) ?
    O1 C1 C2 C3 . . . . -127.0(3) ?
    O2 C1 C2 C3 2_665 . . . 54.0(4) ?
loop_
    _geom_hbond_atom_site_label_D
    _geom_hbond_atom_site_label_H
    _geom_hbond_atom_site_label_A
    _geom_hbond_site_symmetry_A
    _geom_hbond_distance_DH
    _geom_hbond_distance_HA
    _geom_hbond_distance_DA
    _geom_hbond_angle_DHA
    O3 H3D Cl1 . 0.90(2) 2.17(2) 3.070(3) 175(6)
data_global
_journal_date_recd_electronic     2009-09-22
_journal_date_accepted     2009-10-13
_journal_name_full     'Acta Crystallographica, Section E'
_journal_year     2009
_journal_volume     65
_journal_issue     11
_journal_page_first     m1402
_journal_page_last     m1403
_journal_paper_category     QM
_journal_coeditor_code     XU2614
_publ_contact_author_name     'Yu Sun'
_publ_contact_author_address
;
Ordered Matter Science Research Center
College of Chemistry and Chemical Engineering
Southeast University
Nanjing 210096
People's Republic of China
and
College of Pharmacy
Jiangsu University
Zhenjiang 212013
People's Republic of China
;
_publ_contact_author_email     whsunyu@163.com
_publ_contact_author_fax     '86-25-52090614'
_publ_contact_author_phone     '86-25-52090614'
_publ_section_title
;
\m~3~-Oxido-hexa-\m~2~-pivalato-tris[(methanol-\k<i>O</i>)cobalt(III)]
chloride
;
loop_
    _publ_author_name
    _publ_author_footnote
    _publ_author_address
    'Sun, Yu' .
;
Ordered Matter Science Research Center
College of Chemistry and Chemical Engineering
Southeast University
Nanjing 210096
People's Republic of China
and
College of Pharmacy
Jiangsu University
Zhenjiang 212013
People's Republic of China
;
    'Zhu, Li-Li' .
;
Department of Chemistry,
Key Laboratory of Medicinal Chemistry for Natural Resource,
Ministry of Education
Yunnan University
Kunming 650091
People's Republic of China
;
    'Zhang, Huai-Hong' .
;
Ordered Matter Science Research Center
College of Chemistry and Chemical Engineering
Southeast University
Nanjing 210096
People's Republic of China
;
