# Supplementary material for: μ 3-Oxido-hexa-μ 2-pivalato-tris[(methanol-κO)cobalt(III)] chloride
Source: Acta Crystallogr Sect E Struct Rep Online. 2009 Oct 23;65(Pt 11):m1402–3. doi: 10.1107/S1600536809041907 (PMC2971253; doi:10.1107/S1600536809041907)
Supplement: Supplementary file 2 [file e-65-m1402-Isup2.hkl]

# 
# h,k,l, Fc-squared, Fo-squared, sigma(Fo-squared) and status flag 
# 
data_I
_shelx_title ' 1 in P6(3)/m' 
_shelx_refln_list_code          4 
_shelx_F_calc_maximum      317.46 
_exptl_crystal_F_000       980.00 
_reflns_d_resolution_high  0.8409 
 
loop_ 
 _symmetry_equiv_pos_as_xyz 
 'x, y, z' 
 '-y, x-y, z' 
 '-x+y, -x, z' 
 '-x, -y, z+1/2' 
 'y, -x+y, z+1/2' 
 'x-y, x, z+1/2' 
 '-x, -y, -z' 
 'y, -x+y, -z' 
 'x-y, x, -z' 
 'x, y, -z-1/2' 
 '-y, x-y, -z-1/2' 
 '-x+y, -x, -z-1/2' 
 
_cell_length_a    10.4868 
_cell_length_b    10.4868 
_cell_length_c    22.7941 
_cell_angle_alpha  90.000 
_cell_angle_beta   90.000 
_cell_angle_gamma 120.000 
 
_shelx_F_squared_multiplier     1.000 
 
loop_ 
 _refln_index_h 
 _refln_index_k 
 _refln_index_l 
 _refln_F_squared_calc 
 _refln_F_squared_meas 
 _refln_F_squared_sigma 
 _refln_observed_status 
   0   1   0     5150.15     5577.79     59.20 o 
  -1   2   0     9158.78    10228.43    282.74 o 
   0   2   0     2758.42     3161.87     29.97 o 
  -2   3   0     6349.93     6804.42    140.73 o 
  -1   3   0     7889.42     7472.96    147.10 o 
   0   3   0     1228.92     1194.22     18.03 o 
  -3   4   0     8397.87     8277.78    189.39 o 
  -2   4   0      133.45      261.70     35.73 o 
  -1   4   0     3957.25     4064.62     45.19 o 
   0   4   0      623.81      696.13     16.79 o 
  -4   5   0      790.16      682.66     18.11 o 
  -3   5   0     6275.24     7019.45    147.90 o 
  -2   5   0     1896.52     1896.21     49.65 o 
  -1   5   0    16634.11    16640.74    156.71 o 
   0   5   0      219.80      175.82     11.81 o 
  -5   6   0       55.28       31.67      8.47 o 
  -4   6   0       39.42       48.91      7.59 o 
  -3   6   0     1428.53     1756.72     28.82 o 
  -2   6   0     2579.58     2487.08     57.99 o 
  -1   6   0      217.40      165.68     11.76 o 
   0   6   0     9542.56     9712.64     98.86 o 
  -6   7   0       73.93       76.08     12.04 o 
  -5   7   0      332.04      366.42     17.18 o 
  -4   7   0    10076.34     9897.21     75.89 o 
  -3   7   0     1302.56     1287.57     55.19 o 
  -2   7   0      816.99      874.31     23.34 o 
  -1   7   0      474.10      413.55     24.22 o 
   0   7   0      200.35      209.38     17.56 o 
  -7   8   0     2249.07     2177.93     46.50 o 
  -6   8   0        7.92       51.35     21.43 o 
  -5   8   0      113.58       99.13     12.70 o 
  -4   8   0      838.34      791.49     25.97 o 
  -3   8   0     3586.53     2808.33    744.87 o 
  -2   8   0     2345.63     2412.61     47.72 o 
  -1   8   0       83.53       53.28     20.55 o 
   0   8   0        0.77        4.93     12.16 o 
  -8   9   0        4.67        2.36     13.93 o 
  -7   9   0     2717.51     2754.92     54.79 o 
  -6   9   0      123.76      115.73     15.10 o 
  -5   9   0      119.61      112.25     14.47 o 
  -4   9   0      931.35      884.56     31.04 o 
  -3   9   0      305.81      222.13     38.06 o 
  -2   9   0      212.17      279.37     21.48 o 
  -1   9   0     1935.50     1953.72     65.35 o 
   0   9   0        0.57        7.96     13.06 o 
  -9  10   0       28.86       21.35     14.84 o 
  -8  10   0      610.63      582.13     35.29 o 
  -7  10   0      441.24      452.62     31.06 o 
  -6  10   0     1314.11     1342.97     49.72 o 
  -5  10   0     3675.08     3375.59    214.91 o 
  -4  10   0      875.60      841.12     33.57 o 
  -3  10   0     2545.42     2060.37    541.59 o 
  -2  10   0       78.76       90.15     16.20 o 
  -1  10   0      128.91      131.47     22.64 o 
   0  10   0       22.51       63.56     16.46 o 
 -10  11   0     1547.30     1609.12     79.31 o 
  -9  11   0      203.77      178.30     23.83 o 
  -8  11   0      499.89      442.27     33.25 o 
  -7  11   0        4.08        0.00     17.18 o 
  -6  11   0        8.60       37.78     19.98 o 
  -5  11   0      977.08     1026.68     39.38 o 
  -4  11   0      815.12      862.48     35.77 o 
  -3  11   0       59.07       68.97     16.35 o 
  -2  11   0       58.08       66.54     16.25 o 
  -1  11   0      213.45      248.66     24.69 o 
  -8  12   0      318.08      298.95     29.85 o 
  -7  12   0      151.20      176.92     26.55 o 
  -6  12   0      444.99      473.13     35.59 o 
  -5  12   0      126.94      132.07     19.54 o 
  -4  12   0      232.46      242.39     27.24 o 
   0   1   1    17504.11    18627.18     63.46 o 
  -1   2   1      936.78     1198.15     18.32 o 
   0   2   1     1151.72     1431.14     11.71 o 
  -2   3   1     7544.00     7650.44     58.00 o 
  -1   3   1     3910.02     4423.21     55.12 o 
   0   3   1     1194.16     1342.37     13.56 o 
  -3   4   1     3313.81     3448.97     33.22 o 
  -2   4   1     5051.59     4542.75    113.66 o 
  -1   4   1     1748.93     1530.23     73.19 o 
   0   4   1     2188.25     2132.48     19.67 o 
  -4   5   1     2038.69     1940.58     20.17 o 
  -3   5   1        3.28       20.18      5.41 o 
  -2   5   1     5151.29     6356.14    129.25 o 
  -1   5   1      920.23      889.03     14.35 o 
   0   5   1     4162.15     4022.03     31.40 o 
  -5   6   1     4384.64     4105.60     32.33 o 
  -4   6   1      418.68      482.25     11.34 o 
  -3   6   1      651.28      563.28     12.40 o 
  -2   6   1        1.72        0.00      5.10 o 
  -1   6   1        4.96        1.50      6.14 o 
   0   6   1      307.92      335.73     12.23 o 
  -6   7   1     3045.22     2908.18     29.68 o 
  -5   7   1        9.71        0.00      6.56 o 
  -4   7   1        0.26       27.74      6.59 o 
  -3   7   1     6643.48     5865.43    324.08 o 
  -2   7   1     1584.86     1671.20     33.54 o 
  -1   7   1      188.12      139.14     10.33 o 
   0   7   1     2914.46     2885.26     36.20 o 
  -7   8   1      112.77      119.74     10.76 o 
  -6   8   1     1146.34     1193.35     22.40 o 
  -5   8   1      310.89      338.69     11.67 o 
  -4   8   1     6949.80     6896.41     54.30 o 
  -3   8   1        2.90       25.21      8.48 o 
  -2   8   1        1.37       18.74      8.40 o 
  -1   8   1      933.57      943.89     28.37 o 
   0   8   1      137.45      129.67     11.69 o 
  -8   9   1      305.01      295.07     15.16 o 
  -7   9   1      467.46      480.97     17.54 o 
  -6   9   1     1631.18     1622.50     41.67 o 
  -5   9   1      397.92      368.87     15.21 o 
  -4   9   1       95.22       99.66     11.17 o 
  -3   9   1      656.49      679.09     32.45 o 
  -2   9   1     3214.42     3310.24     42.64 o 
  -1   9   1      137.89      144.97     12.86 o 
   0   9   1        1.72        0.00      8.40 o 
  -9  10   1       32.65       38.33     11.27 o 
  -8  10   1      825.04      851.57     29.18 o 
  -7  10   1     1978.13     2089.48     43.01 o 
  -6  10   1      827.25      812.10     28.05 o 
  -5  10   1       59.08       81.27     10.48 o 
  -4  10   1     1171.49     1063.09     25.98 o 
  -3  10   1      165.94      189.28     14.18 o 
  -2  10   1     1260.21     1342.39     30.20 o 
  -1  10   1      147.40      129.15     13.12 o 
   0  10   1      506.67      554.37     21.94 o 
 -10  11   1       21.19       39.87     12.97 o 
  -9  11   1       28.33       39.64     13.82 o 
  -8  11   1       32.70       44.99     14.66 o 
  -7  11   1       30.98        1.40     12.75 o 
  -6  11   1     1022.94     1057.71     33.45 o 
  -5  11   1      946.54      957.85     28.55 o 
  -4  11   1       71.95       60.79     13.00 o 
  -3  11   1      117.49      121.99     14.35 o 
  -2  11   1       52.84       34.00     12.19 o 
  -1  11   1      209.29      154.54     14.62 o 
  -8  12   1        5.12        0.00     12.16 o 
  -7  12   1        0.03        0.00     10.88 o 
  -6  12   1       85.81       81.19     15.28 o 
  -5  12   1      243.42      243.46     16.64 o 
  -4  12   1       87.85       82.42     17.99 o 
   0   0   2   100781.33   102917.98    869.36 o 
   0   1   2     1159.96     1150.72     19.77 o 
  -1   2   2      320.29      451.04      6.48 o 
   0   2   2      714.22      809.37     10.22 o 
  -2   3   2      405.83      441.68      7.65 o 
  -1   3   2    12152.52    11856.75     92.79 o 
   0   3   2      242.40      167.50      7.45 o 
  -3   4   2     5428.49     5454.35     43.28 o 
  -2   4   2      277.06      461.48     10.86 o 
  -1   4   2     1613.90     1603.80     30.81 o 
   0   4   2     2055.59     2115.58     19.29 o 
  -4   5   2     6159.73     6043.95     76.08 o 
  -3   5   2     2032.05     2300.26     20.28 o 
  -2   5   2     1089.96      867.83     39.22 o 
  -1   5   2      944.42      873.11     20.07 o 
   0   5   2      478.87      470.03     12.73 o 
  -5   6   2     1361.21     1310.07     18.61 o 
  -4   6   2       40.27       26.91      6.27 o 
  -3   6   2      148.41      226.04      8.78 o 
  -2   6   2     1841.53     1776.09     37.46 o 
  -1   6   2      217.11      177.65      8.80 o 
   0   6   2     8603.47     8367.83     48.87 o 
  -6   7   2      381.35      370.17     13.25 o 
  -5   7   2       62.16       50.74      7.24 o 
  -4   7   2     8742.68     8807.73     82.01 o 
  -3   7   2      378.28      347.75     11.40 o 
  -2   7   2        1.36        8.80      6.74 o 
  -1   7   2      334.43      339.46     13.26 o 
   0   7   2        3.98       17.65      7.71 o 
  -7   8   2     1037.63     1070.52     23.84 o 
  -6   8   2       19.42       16.79      7.41 o 
  -5   8   2        2.67        0.00      6.19 o 
  -4   8   2       40.42       55.85      8.32 o 
  -3   8   2     3241.88     3288.86     84.47 o 
  -2   8   2     1518.56     1509.63     27.54 o 
  -1   8   2        9.23       15.35      9.12 o 
   0   8   2       77.13       56.00      9.78 o 
  -8   9   2       27.77       25.71      9.81 o 
  -7   9   2     3449.55     3525.00     47.88 o 
  -6   9   2      696.72      671.91     20.31 o 
  -5   9   2      158.29      128.74     11.42 o 
  -4   9   2      904.66      841.56     21.87 o 
  -3   9   2        0.29        0.00      8.87 o 
  -2   9   2      260.28      289.99     15.29 o 
  -1   9   2     2423.83     2531.71     41.25 o 
   0   9   2        0.56        8.58      9.43 o 
  -9  10   2      102.97      102.43     14.80 o 
  -8  10   2      155.08      155.81     14.18 o 
  -7  10   2      260.50      257.32     18.57 o 
  -6  10   2     1106.10     1079.56     31.58 o 
  -5  10   2     4597.45     4743.97     53.18 o 
  -4  10   2      299.80      284.09     17.47 o 
  -3  10   2     2259.04     2323.04     65.79 o 
  -2  10   2      324.12      317.26     17.05 o 
  -1  10   2       69.24       64.33     12.14 o 
   0  10   2       24.30       40.25     12.27 o 
 -10  11   2     1675.00     1768.48     49.49 o 
  -9  11   2      176.78      135.14     16.96 o 
  -8  11   2      245.80      239.78     19.26 o 
  -7  11   2      100.04       88.95     14.23 o 
  -6  11   2       17.15       42.87     13.03 o 
  -5  11   2     1037.99     1048.18     30.15 o 
  -4  11   2      889.14      895.53     27.92 o 
  -3  11   2       80.62       90.91     12.91 o 
  -2  11   2        2.48        0.00     10.82 o 
  -1  11   2      458.88      455.46     22.99 o 
  -8  12   2      284.06      305.10     20.80 o 
  -7  12   2       18.88       14.66     14.20 o 
  -6  12   2      534.83      601.91     25.39 o 
  -5  12   2        8.28        0.00     10.57 o 
  -4  12   2       38.14       34.66     12.84 o 
   0   1   3     8252.07     8869.80    123.67 o 
  -1   2   3    37812.89    41251.32    228.76 o 
   0   2   3      304.59      238.48      6.63 o 
  -2   3   3     5684.87     5687.12    113.29 o 
  -1   3   3      338.33      457.93     12.56 o 
   0   3   3     6551.28     6534.18     52.45 o 
  -3   4   3      450.05      399.97      9.34 o 
  -2   4   3    12070.21    11499.27    111.48 o 
  -1   4   3     4081.47     3859.65     33.19 o 
   0   4   3      109.68       66.69      5.59 o 
  -4   5   3       58.17      113.98      7.76 o 
  -3   5   3       54.21       14.13      4.90 o 
  -2   5   3     1481.78     1883.02     46.25 o 
  -1   5   3     3809.97     4192.38     62.62 o 
   0   5   3     7300.93     7123.24     41.51 o 
  -5   6   3     4776.40     4558.09     42.17 o 
  -4   6   3        6.00        0.00      5.35 o 
  -3   6   3     2859.85     2846.06    122.81 o 
  -2   6   3      117.80      128.70      7.72 o 
  -1   6   3     2143.89     2060.88     30.13 o 
   0   6   3       14.48       63.47      9.93 o 
  -6   7   3     1122.55     1098.00     20.85 o 
  -5   7   3     1211.90     1220.89     19.28 o 
  -4   7   3       23.35       56.44      7.60 o 
  -3   7   3     6217.94     6283.44    138.63 o 
  -2   7   3     1921.69     1972.25     63.41 o 
  -1   7   3      320.60      316.95     12.27 o 
   0   7   3      754.15      708.41     17.78 o 
  -7   8   3     1558.41     1549.04     26.34 o 
  -6   8   3      318.23      334.15     13.41 o 
  -5   8   3      188.60      191.78     11.73 o 
  -4   8   3      697.46      678.03     16.25 o 
  -3   8   3       52.46       69.05      9.04 o 
  -2   8   3       13.42       19.75      7.89 o 
  -1   8   3      514.40      492.84     17.36 o 
   0   8   3       54.39       59.95      9.56 o 
  -8   9   3      722.77      697.27     23.01 o 
  -7   9   3       17.20       56.65     10.62 o 
  -6   9   3      724.79      676.64     20.62 o 
  -5   9   3        4.73        9.25      9.39 o 
  -4   9   3        4.52       13.88      8.08 o 
  -3   9   3      749.38      709.85     20.73 o 
  -2   9   3     2294.43     2413.97     49.50 o 
  -1   9   3       11.06       34.89     10.79 o 
   0   9   3      632.80      670.85     31.02 o 
  -9  10   3       75.27       72.51     12.71 o 
  -8  10   3      726.34      757.52     25.65 o 
  -7  10   3      768.81      767.57     25.02 o 
  -6  10   3      292.69      267.20     16.59 o 
  -5  10   3      183.94      221.37     14.86 o 
  -4  10   3      611.94      599.82     20.99 o 
  -3  10   3       57.49       58.42     10.65 o 
  -2  10   3      608.14      625.24     22.26 o 
  -1  10   3      102.93       96.12     13.86 o 
   0  10   3      362.49      366.30     21.72 o 
 -10  11   3        1.12       53.61     14.07 o 
  -9  11   3       46.34       48.48     14.22 o 
  -8  11   3        7.55        9.27     11.22 o 
  -7  11   3       43.74       32.75     11.38 o 
  -6  11   3     1273.51     1301.29     36.22 o 
  -5  11   3     1836.37     1990.24     40.84 o 
  -4  11   3        4.99        5.47     11.65 o 
  -3  11   3        0.58        0.00     11.59 o 
  -2  11   3        1.65        0.00      9.89 o 
  -1  11   3       39.41       47.65     14.77 o 
  -8  12   3        1.81       16.93     12.93 o 
  -7  12   3        0.14        0.00     13.11 o 
  -6  12   3       58.96       95.43     14.70 o 
  -5  12   3      146.82      161.32     17.49 o 
  -4  12   3       18.68       13.33     13.85 o 
   0   0   4     5810.20     4795.36     57.24 o 
   0   1   4      858.37      778.48      8.10 o 
  -1   2   4     4658.37     5639.92     35.93 o 
   0   2   4      168.10      129.65      7.01 o 
  -2   3   4      257.36      238.99      6.42 o 
  -1   3   4    17703.07    17010.84    218.42 o 
   0   3   4       47.37       28.62      5.19 o 
  -3   4   4     9119.17     9327.72    101.63 o 
  -2   4   4      102.95       59.18      4.85 o 
  -1   4   4     1907.88     1855.61     22.83 o 
   0   4   4     1209.11     1284.62     14.33 o 
  -4   5   4     6156.27     6277.57     45.40 o 
  -3   5   4       22.59       25.25      5.37 o 
  -2   5   4       68.36       18.10      5.33 o 
  -1   5   4      723.76      687.36     11.43 o 
   0   5   4     1551.81     1697.41     19.00 o 
  -5   6   4     2337.46     2412.41     33.21 o 
  -4   6   4       10.87       25.99      6.26 o 
  -3   6   4      224.25      246.51      8.59 o 
  -2   6   4     1612.11     1472.73     85.27 o 
  -1   6   4      484.53      445.45     13.06 o 
   0   6   4     7148.95     6929.02     66.71 o 
  -6   7   4      437.31      420.43     13.58 o 
  -5   7   4     1703.84     1705.16     23.44 o 
  -4   7   4     7265.30     7177.72     75.51 o 
  -3   7   4       53.42       57.34      7.59 o 
  -2   7   4      753.14      697.04     51.34 o 
  -1   7   4      567.27      603.82     16.29 o 
   0   7   4      871.26      827.13     20.72 o 
  -7   8   4       64.89       92.56     10.20 o 
  -6   8   4      427.61      416.28     16.05 o 
  -5   8   4      137.00      136.31     11.55 o 
  -4   8   4      149.34      173.99     10.79 o 
  -3   8   4     3709.85     3667.31     54.38 o 
  -2   8   4      635.08      623.17     20.53 o 
  -1   8   4        1.14        5.16      7.53 o 
   0   8   4       13.62       14.62      8.66 o 
  -8   9   4       83.61       91.79     12.99 o 
  -7   9   4     2927.50     2919.81     40.69 o 
  -6   9   4      656.84      584.81     19.55 o 
  -5   9   4      273.07      235.65     13.79 o 
  -4   9   4      166.07      135.14     10.97 o 
  -3   9   4       36.87       29.38      9.40 o 
  -2   9   4      337.62      365.35     17.11 o 
  -1   9   4     2816.96     2893.50     41.29 o 
   0   9   4       25.74       25.41      9.62 o 
  -9  10   4      421.55      441.59     22.89 o 
  -8  10   4        1.18       12.21     11.01 o 
  -7  10   4      101.84      114.46     14.34 o 
  -6  10   4      511.97      499.53     19.63 o 
  -5  10   4     2978.67     3002.83     52.62 o 
  -4  10   4      104.86       89.04     12.42 o 
  -3  10   4      639.68      581.30     21.96 o 
  -2  10   4       26.51       48.97     11.78 o 
  -1  10   4       64.10       68.60     12.59 o 
   0  10   4        2.91       20.36     13.78 o 
 -10  11   4     2066.53     2277.55     71.68 o 
  -9  11   4       20.82       10.37     13.67 o 
  -8  11   4       87.63       88.65     15.58 o 
  -7  11   4      231.09      186.82     17.25 o 
  -6  11   4       98.98      103.98     12.70 o 
  -5  11   4      335.19      366.30     20.18 o 
  -4  11   4     1073.76     1098.45     31.25 o 
  -3  11   4      129.48      128.06     16.60 o 
  -2  11   4        0.29        9.31     13.15 o 
  -1  11   4      571.89      599.71     27.07 o 
  -8  12   4      602.46      642.43     32.05 o 
  -7  12   4        8.28        9.62     12.09 o 
  -6  12   4      840.50      899.86     30.10 o 
  -5  12   4       48.44       36.81     13.39 o 
  -4  12   4        3.76        2.97     12.92 o 
   0   1   5     2662.88     2765.83     26.49 o 
  -1   2   5     9810.02    10269.08    107.91 o 
   0   2   5      204.61      169.96      5.03 o 
  -2   3   5      320.54      195.30      6.22 o 
  -1   3   5      700.11      757.61     10.65 o 
   0   3   5      465.90      491.40     10.62 o 
  -3   4   5        1.36       17.03      4.90 o 
  -2   4   5     5710.01     5093.50     76.25 o 
  -1   4   5     3729.68     3736.46     87.13 o 
   0   4   5      241.34      163.37     12.71 o 
  -4   5   5     1046.81     1147.43     16.58 o 
  -3   5   5     3163.56     3125.73     92.56 o 
  -2   5   5      460.73      432.42      9.05 o 
  -1   5   5      319.88      353.20     10.92 o 
   0   5   5     9717.67     9145.48    551.47 o 
  -5   6   5     6806.71     6658.64     58.75 o 
  -4   6   5       49.47       43.67      6.07 o 
  -3   6   5     1759.36     1786.63     35.45 o 
  -2   6   5      138.41      143.85      8.99 o 
  -1   6   5     2767.67     2772.14     29.84 o 
   0   6   5      414.18      408.51     22.19 o 
  -6   7   5     1376.14     1344.80     22.84 o 
  -5   7   5        5.38        0.27      6.60 o 
  -4   7   5      130.29      152.41     10.48 o 
  -3   7   5     4259.31     4191.64     35.79 o 
  -2   7   5      999.47      921.76     64.01 o 
  -1   7   5       37.42       24.41      8.37 o 
   0   7   5      219.65      201.59     11.49 o 
  -7   8   5      922.90      896.83     20.59 o 
  -6   8   5      323.04      322.87     14.88 o 
  -5   8   5        6.00        4.97      7.97 o 
  -4   8   5     2046.25     2092.91     40.46 o 
  -3   8   5       55.97       74.36      8.70 o 
  -2   8   5      135.81       92.78     13.70 o 
  -1   8   5     1270.75     1287.33     24.24 o 
   0   8   5     1082.82     1067.85     23.27 o 
  -8   9   5     1810.06     1874.24     43.36 o 
  -7   9   5       48.88       70.44     10.74 o 
  -6   9   5      352.40      316.64     15.73 o 
  -5   9   5       35.79       36.96     11.15 o 
  -4   9   5      716.13      647.51     18.66 o 
  -3   9   5        9.89       12.56      8.41 o 
  -2   9   5      518.28      456.17     54.16 o 
  -1   9   5        0.04       24.60     11.59 o 
   0   9   5      252.48      246.57     17.87 o 
  -9  10   5      522.31      483.14     26.25 o 
  -8  10   5     1293.48     1371.65     36.32 o 
  -7  10   5       98.56      112.69     12.68 o 
  -6  10   5      354.69      371.28     17.00 o 
  -5  10   5       55.55       80.40     13.07 o 
  -4  10   5      272.50      255.48     16.57 o 
  -3  10   5      101.50       71.29     12.63 o 
  -2  10   5      638.85      611.31     37.20 o 
  -1  10   5       52.82       56.19     12.42 o 
   0  10   5      944.95      953.96     32.69 o 
 -10  11   5       75.57      125.43     17.85 o 
  -9  11   5       15.31        6.09     10.78 o 
  -8  11   5       36.22       49.91     15.26 o 
  -7  11   5       78.79       81.87     14.66 o 
  -6  11   5      784.19      769.82     25.05 o 
  -5  11   5     2594.52     2680.08     47.01 o 
  -4  11   5        6.55       18.65     11.81 o 
  -3  11   5        5.24        8.42     12.02 o 
  -2  11   5        0.69        0.00     13.57 o 
  -1  11   5       16.47        3.32     13.37 o 
  -8  12   5       10.49       30.14     16.02 o 
  -7  12   5        0.20        0.00     13.56 o 
  -6  12   5       98.99      107.87     15.35 o 
  -5  12   5      224.37      232.25     18.25 o 
  -4  12   5      282.33      285.83     20.68 o 
   0   0   6    67462.70    68211.59    332.80 o 
   0   1   6        1.89       14.21      4.31 o 
  -1   2   6      914.45     1064.29     13.14 o 
   0   2   6      224.64      271.99     14.28 o 
  -2   3   6     3205.08     3630.81     34.94 o 
  -1   3   6    15768.45    15209.83     81.84 o 
   0   3   6     1020.24     1502.23     17.58 o 
  -3   4   6    10950.45    11508.26    134.25 o 
  -2   4   6     5434.59     5582.94     42.93 o 
  -1   4   6      714.89      668.41     18.81 o 
   0   4   6      333.75      322.14      9.90 o 
  -4   5   6     1384.25     1312.08     18.64 o 
  -3   5   6      253.15      317.54     14.17 o 
  -2   5   6     2061.08     2049.93     17.94 o 
  -1   5   6     5657.51     5425.41     59.00 o 
   0   5   6     1017.33     1097.44     21.20 o 
  -5   6   6      369.28      413.68     13.23 o 
  -4   6   6     1201.21     1246.78     24.65 o 
  -3   6   6       21.29       21.61      6.53 o 
  -2   6   6     1839.08     1767.15     21.95 o 
  -1   6   6     1672.38     1622.77     23.26 o 
   0   6   6     9516.52     9496.69     90.17 o 
  -6   7   6      257.86      266.28     12.17 o 
  -5   7   6     1205.96     1313.23     24.73 o 
  -4   7   6     3333.68     3216.91     44.75 o 
  -3   7   6      100.84       83.71      7.82 o 
  -2   7   6      681.77      648.87     16.38 o 
  -1   7   6      729.36      784.95     18.38 o 
   0   7   6      482.25      475.32     15.47 o 
  -7   8   6      115.91      114.34     11.73 o 
  -6   8   6      316.84      330.72     15.55 o 
  -5   8   6       45.39       46.89      9.35 o 
  -4   8   6     1430.58     1511.42     31.74 o 
  -3   8   6     2009.96     2107.44     35.45 o 
  -2   8   6      659.85      567.15     37.50 o 
  -1   8   6      702.67      650.43     23.27 o 
   0   8   6      398.89      393.78     16.91 o 
  -8   9   6       41.93       52.55     12.62 o 
  -7   9   6     2127.49     2142.78     35.34 o 
  -6   9   6      375.55      371.41     16.72 o 
  -5   9   6      981.44      913.19     23.58 o 
  -4   9   6        6.55       21.06     11.04 o 
  -3   9   6       78.22       66.56     10.53 o 
  -2   9   6       51.45       66.16     11.27 o 
  -1   9   6     2812.39     2805.97     44.16 o 
   0   9   6        6.26        0.00     11.47 o 
  -9  10   6      267.73      281.11     20.58 o 
  -8  10   6        3.70       35.77     13.49 o 
  -7  10   6      234.49      211.31     16.30 o 
  -6  10   6      107.39      106.58     11.72 o 
  -5  10   6      675.13      677.11     22.14 o 
  -4  10   6      194.91      179.83     15.30 o 
  -3  10   6       70.20       73.88     11.58 o 
  -2  10   6      300.20      258.80     17.06 o 
  -1  10   6      639.57      603.79     26.54 o 
   0  10   6        0.41       22.19     14.34 o 
  -9  11   6       69.08       49.49     13.69 o 
  -8  11   6      145.66      137.59     15.47 o 
  -7  11   6      174.66      176.65     19.16 o 
  -6  11   6       76.66       88.48     12.72 o 
  -5  11   6       13.58       58.52     14.61 o 
  -4  11   6     1147.58     1264.67     34.19 o 
  -3  11   6      246.68      242.73     17.93 o 
  -2  11   6      221.16      161.53     18.47 o 
  -7  12   6      127.06      108.01     21.70 o 
  -6  12   6     1259.31     1256.49     38.79 o 
  -5  12   6      182.66      167.21     17.56 o 
   0   1   7      248.33      450.05      7.81 o 
  -1   2   7     3640.78     3506.46     33.61 o 
   0   2   7     7642.57     8783.40    116.90 o 
  -2   3   7     2435.37     2007.50     88.77 o 
  -1   3   7     3852.70     4135.50     24.89 o 
   0   3   7      402.04      437.75     10.10 o 
  -3   4   7     1031.86     1005.71     16.62 o 
  -2   4   7     9554.37     9739.70     93.10 o 
  -1   4   7     9635.66     9757.04     44.63 o 
   0   4   7     1138.43     1251.12     17.64 o 
  -4   5   7       34.68       53.87      6.00 o 
  -3   5   7     3380.19     3411.30     46.99 o 
  -2   5   7     4354.32     4562.07     31.77 o 
  -1   5   7      221.93      264.61     16.66 o 
   0   5   7     9283.46     9322.74     53.45 o 
  -5   6   7    12747.64    12552.58     89.33 o 
  -4   6   7      285.74      314.13     12.24 o 
  -3   6   7      761.64      746.38     15.89 o 
  -2   6   7       14.24       30.70      6.66 o 
  -1   6   7      857.99      785.13     24.66 o 
   0   6   7      166.09      220.95     12.13 o 
  -6   7   7     1698.99     1762.26     34.02 o 
  -5   7   7       59.37       55.11      9.23 o 
  -4   7   7      676.18      637.54     19.17 o 
  -3   7   7      297.76      278.92     12.01 o 
  -2   7   7      264.08      235.01     11.09 o 
  -1   7   7      519.89      492.64     15.17 o 
   0   7   7       33.03       40.88      9.26 o 
  -7   8   7      309.32      293.80     28.36 o 
  -6   8   7     1222.81     1215.02     26.10 o 
  -5   8   7        3.38        4.51      7.97 o 
  -4   8   7     2474.74     2442.73     37.66 o 
  -3   8   7       53.10       53.92     10.78 o 
  -2   8   7      200.58      198.02     14.11 o 
  -1   8   7      847.15      837.66     22.56 o 
   0   8   7     1489.01     1468.32     32.11 o 
  -8   9   7     1113.88     1129.59     31.48 o 
  -7   9   7       88.27      114.50     12.93 o 
  -6   9   7      329.06      321.96     16.53 o 
  -5   9   7       20.85       29.98      9.80 o 
  -4   9   7     1254.06     1241.14     30.71 o 
  -3   9   7       31.24       24.32     10.15 o 
  -2   9   7      469.35      475.92     19.35 o 
  -1   9   7       10.67       42.01     11.89 o 
   0   9   7      320.04      296.64     21.61 o 
  -9  10   7      681.32      626.05     26.51 o 
  -8  10   7     2284.75     2341.15     47.49 o 
  -7  10   7       29.88       44.66     12.79 o 
  -6  10   7      223.56      227.00     15.43 o 
  -5  10   7      148.69      116.92     12.32 o 
  -4  10   7      353.89      369.74     22.86 o 
  -3  10   7      144.13      122.74     15.56 o 
  -2  10   7     1051.89     1049.29     38.26 o 
  -1  10   7      116.65      119.86     17.62 o 
   0  10   7     1754.30     1749.88     43.63 o 
  -9  11   7       20.27        9.77     12.58 o 
  -8  11   7        2.70        0.00     12.77 o 
  -7  11   7      373.76      320.48     20.83 o 
  -6  11   7      852.84      858.98     30.72 o 
  -5  11   7     2105.45     2132.04     42.52 o 
  -4  11   7       32.94       42.65     12.33 o 
  -3  11   7       12.52       12.16     12.51 o 
  -2  11   7       40.81       53.49     16.12 o 
  -6  12   7      351.44      362.86     23.24 o 
   0   0   8     3728.31     2832.90     40.28 o 
   0   1   8     1553.41     1775.43     15.22 o 
  -1   2   8     2715.40     2999.30     72.51 o 
   0   2   8     1422.63     1570.92     30.88 o 
  -2   3   8     6286.43     6745.23     56.57 o 
  -1   3   8     9671.57     9356.35     63.82 o 
   0   3   8     3906.90     5322.76     35.04 o 
  -3   4   8     5611.51     5677.87     96.91 o 
  -2   4   8     8532.09     9214.11     57.37 o 
  -1   4   8        4.35        9.53      5.35 o 
   0   4   8      180.84      128.55      8.20 o 
  -4   5   8     4142.61     3982.09    211.15 o 
  -3   5   8      321.19      353.21     10.07 o 
  -2   5   8     7645.58     7852.32     79.94 o 
  -1   5   8      622.10      510.68     11.93 o 
   0   5   8      810.26      838.36     16.69 o 
  -5   6   8      608.77      567.84     33.17 o 
  -4   6   8     2260.76     2231.06     29.03 o 
  -3   6   8       64.96       56.93      7.51 o 
  -2   6   8     2176.65     2124.22     24.32 o 
  -1   6   8     1933.54     1867.30     34.24 o 
   0   6   8     9038.10     9015.30     96.49 o 
  -6   7   8      336.31      313.26     16.04 o 
  -5   7   8     1250.55     1279.45     24.83 o 
  -4   7   8     1371.32     1295.94     26.17 o 
  -3   7   8      114.37       81.53      8.93 o 
  -2   7   8     1015.23      937.62     20.02 o 
  -1   7   8      315.25      299.31     21.04 o 
   0   7   8      361.56      355.10     15.11 o 
  -7   8   8      301.04      250.16     16.00 o 
  -6   8   8        7.46        7.66      9.70 o 
  -5   8   8       17.50       11.74      9.62 o 
  -4   8   8      237.44      243.66     14.02 o 
  -3   8   8      952.18      978.78     23.77 o 
  -2   8   8      431.64      421.77     15.63 o 
  -1   8   8      460.60      416.05     18.81 o 
   0   8   8       25.86       28.45     11.05 o 
  -8   9   8      189.48      175.08     14.94 o 
  -7   9   8     3494.38     3501.44     65.93 o 
  -6   9   8        1.37        0.00     10.08 o 
  -5   9   8     1102.78     1084.14     26.21 o 
  -4   9   8      133.68      150.71     13.20 o 
  -3   9   8        5.77        0.00      8.98 o 
  -2   9   8       48.08       58.24      9.39 o 
  -1   9   8     3044.01     3030.98     50.20 o 
   0   9   8       92.44       79.83     16.38 o 
  -9  10   8      137.56      151.07     17.69 o 
  -8  10   8       13.24       41.73     12.96 o 
  -7  10   8      279.17      267.91     17.98 o 
  -6  10   8      139.89      146.07     14.48 o 
  -5  10   8      646.24      697.54     24.95 o 
  -4  10   8       21.42       26.95     11.58 o 
  -3  10   8      394.75      368.45     20.99 o 
  -2  10   8       52.54       46.59     12.90 o 
  -1  10   8      539.67      431.35     37.11 o 
   0  10   8       21.29       46.44     13.77 o 
  -9  11   8       19.62        9.64     12.65 o 
  -8  11   8       63.31       49.13     13.93 o 
  -7  11   8      259.89      236.98     17.60 o 
  -6  11   8      160.27      181.48     16.17 o 
  -5  11   8       56.99       98.23     15.71 o 
  -4  11   8      843.71      917.94     51.79 o 
  -3  11   8      386.61      389.50     21.71 o 
  -2  11   8      111.73      105.59     17.34 o 
   0   1   9     1223.58      965.76     12.12 o 
  -1   2   9     8981.77     9431.68    154.98 o 
   0   2   9     2866.04     3261.84     43.07 o 
  -2   3   9     4021.27     3852.73     41.64 o 
  -1   3   9      161.12      139.34     12.67 o 
   0   3   9      473.93      466.54      8.31 o 
  -3   4   9      148.03      153.88      8.17 o 
  -2   4   9     6794.29     6552.00     36.10 o 
  -1   4   9     4130.52     4007.84     32.76 o 
   0   4   9     2217.46     2310.68     42.19 o 
  -4   5   9       22.98       46.63      9.06 o 
  -3   5   9     3638.55     3938.71    125.37 o 
  -2   5   9     1005.62      991.29     17.59 o 
  -1   5   9      176.71      172.66      8.31 o 
   0   5   9     9902.11    10066.24     92.04 o 
  -5   6   9     8957.77     9012.75    147.44 o 
  -4   6   9      189.97      183.50     10.41 o 
  -3   6   9      495.87      446.16     13.59 o 
  -2   6   9      108.17       83.09      8.12 o 
  -1   6   9     1426.15     1392.15     22.80 o 
   0   6   9        1.12       29.80      9.14 o 
  -6   7   9      112.92       97.16     11.79 o 
  -5   7   9     1166.16     1067.30     25.51 o 
  -4   7   9       94.98       96.21     10.41 o 
  -3   7   9      696.33      654.93     18.98 o 
  -2   7   9     1237.16     1175.30     23.83 o 
  -1   7   9      393.68      368.27     14.38 o 
   0   7   9      219.05      194.99     12.72 o 
  -7   8   9     1054.48      979.57     26.99 o 
  -6   8   9      249.13      233.07     14.88 o 
  -5   8   9        3.10        0.00      8.51 o 
  -4   8   9      320.60      336.23     16.10 o 
  -3   8   9        7.92       19.65      9.83 o 
  -2   8   9        9.62        0.00      7.93 o 
  -1   8   9      510.64      474.26     18.61 o 
   0   8   9      529.75      476.85     20.25 o 
  -8   9   9      634.84      674.94     24.54 o 
  -7   9   9       83.50      134.13     15.37 o 
  -6   9   9      473.48      453.81     19.84 o 
  -5   9   9       60.40       45.54     11.06 o 
  -4   9   9      345.52      355.96     16.86 o 
  -3   9   9       58.28       48.78     10.81 o 
  -2   9   9      859.49      918.79     29.72 o 
  -1   9   9      229.89      237.25     16.50 o 
   0   9   9      666.57      653.48     24.84 o 
  -9  10   9      307.03      311.77     21.67 o 
  -8  10   9     1667.45     1748.78     50.01 o 
  -7  10   9      153.58      179.24     15.74 o 
  -6  10   9       35.44       62.39     12.08 o 
  -5  10   9       16.10       32.18     12.55 o 
  -4  10   9      160.69      156.55     15.18 o 
  -3  10   9       86.01       92.98     14.39 o 
  -2  10   9      922.90     1035.34     34.21 o 
  -1  10   9      152.73      154.51     18.15 o 
   0  10   9      642.31      712.33     47.28 o 
  -9  11   9       11.21        4.42     12.77 o 
  -8  11   9        2.45       11.46     14.06 o 
  -7  11   9      132.70      111.86     14.84 o 
  -6  11   9     1032.24     1074.85     31.58 o 
  -5  11   9     1530.67     1577.07     40.93 o 
  -4  11   9       26.85       34.16     13.38 o 
  -3  11   9       37.58       15.35     14.79 o 
  -2  11   9       38.71       16.53     15.18 o 
   0   0  10     8148.88     7064.41    266.27 o 
   0   1  10      157.99      122.79      6.20 o 
  -1   2  10     2088.24     2493.92     24.68 o 
   0   2  10      540.84      583.08     11.33 o 
  -2   3  10      418.07      402.05     15.14 o 
  -1   3  10     7714.71     7570.55     79.23 o 
   0   3  10       48.14       55.03      6.54 o 
  -3   4  10     3930.51     3831.74     40.29 o 
  -2   4  10     2588.02     2566.73     39.22 o 
  -1   4  10      651.10      629.89     11.17 o 
   0   4  10       25.01       22.56      5.88 o 
  -4   5  10     6202.49     6336.97     74.36 o 
  -3   5  10        0.92        9.00      6.48 o 
  -2   5  10     2551.94     2511.11     27.29 o 
  -1   5  10     1867.82     1774.09     23.69 o 
   0   5  10     1730.57     1639.55     84.51 o 
  -5   6  10      671.99      641.00     19.35 o 
  -4   6  10        1.94        7.57      7.51 o 
  -3   6  10      960.44      973.94     35.64 o 
  -2   6  10      808.95      814.08     17.71 o 
  -1   6  10     1607.76     1472.09     23.70 o 
   0   6  10     3329.61     3521.67    115.00 o 
  -6   7  10       71.82       40.55     10.43 o 
  -5   7  10     1113.67      958.76     96.36 o 
  -4   7  10     3069.58     2970.49     70.17 o 
  -3   7  10        9.28       15.27      8.33 o 
  -2   7  10      507.95      514.05     15.88 o 
  -1   7  10       20.47       11.80      8.34 o 
   0   7  10     1201.21     1122.05     29.94 o 
  -7   8  10       35.61       55.60     10.89 o 
  -6   8  10       42.35       40.52      9.99 o 
  -5   8  10      350.78      332.80     17.31 o 
  -4   8  10       14.47       11.20     10.75 o 
  -3   8  10     2149.05     2133.76     37.85 o 
  -2   8  10      170.21      176.93     13.10 o 
  -1   8  10       30.45       27.30      9.79 o 
   0   8  10       35.05       19.44     12.25 o 
  -8   9  10      608.79      539.93     22.01 o 
  -7   9  10     3428.00     3563.27    111.29 o 
  -6   9  10      526.22      500.27     20.69 o 
  -5   9  10      178.53      159.93     13.60 o 
  -4   9  10      135.40      146.00     14.21 o 
  -3   9  10       42.00       28.16      9.88 o 
  -2   9  10      654.53      604.23     27.91 o 
  -1   9  10     2767.24     2829.76     46.41 o 
   0   9  10       34.06       37.97     13.59 o 
  -9  10  10      376.54      375.85     24.72 o 
  -8  10  10        2.09       20.23     11.28 o 
  -7  10  10      183.80      192.89     16.52 o 
  -6  10  10      440.49      410.57     20.52 o 
  -5  10  10     1233.61     1247.73     34.28 o 
  -4  10  10        1.58        5.23     10.48 o 
  -3  10  10      648.75      628.27     31.88 o 
  -2  10  10        5.57       27.47     13.47 o 
  -1  10  10      133.42      121.89     19.57 o 
   0  10  10        4.07       33.10     18.07 o 
  -8  11  10       19.74       35.06     12.11 o 
  -7  11  10      194.49      173.77     16.19 o 
  -6  11  10       58.40       83.06     13.61 o 
  -5  11  10      232.59      248.29     18.55 o 
  -4  11  10      789.63      781.21     32.90 o 
  -3  11  10      169.11      146.62     19.06 o 
   0   1  11     4860.47     4907.56     36.96 o 
  -1   2  11     4412.54     4860.93     54.12 o 
   0   2  11       46.94       54.38      5.80 o 
  -2   3  11      514.57      449.58     10.25 o 
  -1   3  11      542.18      544.43     29.24 o 
   0   3  11       74.05       82.52      7.33 o 
  -3   4  11       10.48       13.57      5.74 o 
  -2   4  11     2718.56     2263.12     22.17 o 
  -1   4  11     2073.05     1986.06     23.78 o 
   0   4  11     1719.04     1589.86     22.94 o 
  -4   5  11      681.70      630.22     17.01 o 
  -3   5  11     2518.32     2533.02     60.33 o 
  -2   5  11       26.20       14.29      6.56 o 
  -1   5  11      619.85      629.18     15.32 o 
   0   5  11     8845.27     9066.79    121.80 o 
  -5   6  11     3670.87     3744.02     61.44 o 
  -4   6  11      100.82       76.57     10.38 o 
  -3   6  11       83.44       68.10      9.28 o 
  -2   6  11        2.02        0.00      6.96 o 
  -1   6  11      970.02      935.77     19.64 o 
   0   6  11        0.47        9.89      8.89 o 
  -6   7  11       25.28        8.08      8.85 o 
  -5   7  11     1478.54     1456.97     30.89 o 
  -4   7  11       28.41       55.04     11.00 o 
  -3   7  11     2351.95     2210.80     33.23 o 
  -2   7  11     1885.73     1806.90     27.75 o 
  -1   7  11        8.64        6.77      8.60 o 
   0   7  11      235.27      208.00     24.71 o 
  -7   8  11      996.80      961.81     27.52 o 
  -6   8  11      237.44      281.58     16.89 o 
  -5   8  11       55.84       58.99     11.34 o 
  -4   8  11      852.42      839.77     24.84 o 
  -3   8  11      523.91      521.40     20.51 o 
  -2   8  11       29.54       26.76     11.02 o 
  -1   8  11     1085.12     1105.05     28.70 o 
   0   8  11       11.39       18.93     11.68 o 
  -8   9  11      513.77      487.45     23.93 o 
  -7   9  11       13.08       35.28     11.59 o 
  -6   9  11      696.64      735.05     25.28 o 
  -5   9  11        0.20        0.00     10.56 o 
  -4   9  11       30.53       15.64      9.79 o 
  -3   9  11      201.49      179.66     16.93 o 
  -2   9  11     1573.36     1767.92     37.61 o 
  -1   9  11      192.19      219.84     17.89 o 
   0   9  11      219.05      214.83     17.05 o 
  -9  10  11      204.03      189.32     16.84 o 
  -8  10  11      896.96      936.10     29.96 o 
  -7  10  11      704.43      771.64     28.09 o 
  -6  10  11      137.81      144.55     15.37 o 
  -5  10  11       49.14       77.29     13.51 o 
  -4  10  11      150.31      144.27     15.36 o 
  -3  10  11        3.50       31.14     13.70 o 
  -2  10  11      713.76      767.29     45.23 o 
  -1  10  11       45.26       26.86     14.25 o 
  -8  11  11       99.96      112.04     15.57 o 
  -7  11  11        0.68        2.84     10.80 o 
  -6  11  11      711.12      700.98     27.01 o 
  -5  11  11     1407.22     1517.69     37.83 o 
  -4  11  11       14.33       18.07     16.77 o 
  -3  11  11        0.20        0.00     13.60 o 
   0   0  12    38469.08    40039.40    232.50 o 
   0   1  12     1367.93     1374.09     16.25 o 
  -1   2  12       62.43       83.73      8.77 o 
   0   2  12      697.17      696.45     12.32 o 
  -2   3  12        1.97        0.00      4.95 o 
  -1   3  12     6534.47     6238.83     48.01 o 
   0   3  12       18.13        5.61      5.71 o 
  -3   4  12     4280.32     4309.14     63.63 o 
  -2   4  12      740.14      684.48     13.38 o 
  -1   4  12     1134.74     1181.93     18.87 o 
   0   4  12        5.86        0.00      8.00 o 
  -4   5  12     3394.19     3253.02    200.45 o 
  -3   5  12      317.44      306.99     14.80 o 
  -2   5  12     1165.80     1065.52     40.83 o 
  -1   5  12     2308.55     2203.49     27.16 o 
   0   5  12      898.94      914.34     20.66 o 
  -5   6  12        3.64       25.66     12.37 o 
  -4   6  12      273.71      271.33     14.86 o 
  -3   6  12        1.75        8.35      8.15 o 
  -2   6  12      383.00      379.69     13.29 o 
  -1   6  12     1243.61     1214.84     24.47 o 
   0   6  12     3153.63     2895.83    146.94 o 
  -6   7  12       19.15       20.05     10.73 o 
  -5   7  12       26.71       24.52      9.78 o 
  -4   7  12     3689.83     3529.26     61.02 o 
  -3   7  12       11.33       19.94     10.32 o 
  -2   7  12       16.02       26.54      9.45 o 
  -1   7  12      153.56      144.49     11.98 o 
   0   7  12        8.08        2.24     10.44 o 
  -7   8  12      411.49      398.72     19.10 o 
  -6   8  12       50.06       47.56     11.03 o 
  -5   8  12       10.54       19.27      9.35 o 
  -4   8  12       18.84       30.16     10.65 o 
  -3   8  12     1273.72     1253.19     33.82 o 
  -2   8  12      654.53      641.72     24.81 o 
  -1   8  12       42.58       60.62     11.83 o 
   0   8  12       21.25       13.24     10.63 o 
  -8   9  12      222.24      210.79     16.38 o 
  -7   9  12     1983.00     2093.26     41.32 o 
  -6   9  12      203.19      218.30     16.33 o 
  -5   9  12      133.75      138.41     13.17 o 
  -4   9  12      162.77      141.76     14.57 o 
  -3   9  12       15.38       16.81     13.02 o 
  -2   9  12      356.81      364.03     21.29 o 
  -1   9  12     2083.30     2165.51     46.31 o 
   0   9  12       31.43       13.07     11.67 o 
  -9  10  12       98.28       90.76     15.37 o 
  -8  10  12       24.52       31.73     11.99 o 
  -7  10  12      357.38      378.45     20.95 o 
  -6  10  12      389.46      354.32     20.50 o 
  -5  10  12     1748.85     1895.17     40.51 o 
  -4  10  12      125.35       98.56     15.76 o 
  -3  10  12      681.48      719.12     29.54 o 
  -2  10  12       56.86       78.06     17.38 o 
  -1  10  12        9.55       24.64     13.79 o 
  -7  11  12       63.26       72.28     15.43 o 
  -6  11  12        3.87       18.75     12.88 o 
  -5  11  12      496.80      565.79     30.50 o 
  -4  11  12      773.94      898.43     33.65 o 
   0   1  13     2984.07     2942.05     26.76 o 
  -1   2  13      496.59      395.01     10.52 o 
   0   2  13        1.69        9.27      5.45 o 
  -2   3  13     1859.28     1690.00     22.18 o 
  -1   3  13      149.36      157.93      8.75 o 
   0   3  13        4.88        4.20      6.56 o 
  -3   4  13      926.71      890.63     19.38 o 
  -2   4  13     4735.54     4707.31     65.98 o 
  -1   4  13     2517.47     2416.93     29.42 o 
   0   4  13      744.54      686.59     19.17 o 
  -4   5  13        0.76       13.22      8.65 o 
  -3   5  13       96.08       87.22     10.52 o 
  -2   5  13       45.40       43.87      8.09 o 
  -1   5  13      119.87      110.21      9.89 o 
   0   5  13     3010.22     2937.64     36.05 o 
  -5   6  13     3153.86     3340.36    200.05 o 
  -4   6  13       36.04       33.87      9.94 o 
  -3   6  13      124.38      102.72     11.64 o 
  -2   6  13       10.89        0.00     10.09 o 
  -1   6  13        7.72       10.73      8.29 o 
   0   6  13        1.96       27.44      9.73 o 
  -6   7  13     1152.51     1078.40     79.26 o 
  -5   7  13       44.18       34.23     11.02 o 
  -4   7  13      105.01      104.96     12.39 o 
  -3   7  13     1156.27     1160.50     30.86 o 
  -2   7  13      724.70      702.79     24.79 o 
  -1   7  13      192.45      189.70     13.34 o 
   0   7  13      982.29      948.53     26.93 o 
  -7   8  13      150.21      146.62     14.69 o 
  -6   8  13     1159.65     1193.32     33.18 o 
  -5   8  13      368.44      335.22     17.95 o 
  -4   8  13     2034.15     2078.13     43.92 o 
  -3   8  13        1.14        7.28     13.19 o 
  -2   8  13        0.30       14.70     10.98 o 
  -1   8  13      543.42      528.17     26.79 o 
   0   8  13       22.44        0.00     11.90 o 
  -8   9  13      115.84      114.72     13.95 o 
  -7   9  13      167.22      219.26     17.37 o 
  -6   9  13      607.66      561.38     25.10 o 
  -5   9  13      132.27      110.24     14.11 o 
  -4   9  13        0.63        3.46     12.02 o 
  -3   9  13      200.68      188.11     17.40 o 
  -2   9  13     1858.98     1898.51     48.21 o 
  -1   9  13        2.06       25.51     14.40 o 
   0   9  13      110.84      122.75     15.89 o 
  -8  10  13      900.08      939.37     30.41 o 
  -7  10  13      946.81     1021.55     31.34 o 
  -6  10  13      340.99      302.24     19.70 o 
  -5  10  13        4.16       15.72     11.91 o 
  -4  10  13      695.60      703.71     29.06 o 
  -3  10  13       30.31       34.33     14.46 o 
  -2  10  13      789.51      824.80     44.44 o 
   0   0  14    45951.76    47970.23    275.22 o 
   0   1  14      360.74      399.07     10.54 o 
  -1   2  14       40.36       53.60      7.24 o 
   0   2  14      163.93      164.53      9.34 o 
  -2   3  14      104.99      126.27      9.31 o 
  -1   3  14     3999.14     3932.99     48.66 o 
   0   3  14       10.80        9.85      6.70 o 
  -3   4  14     2170.95     2216.46     31.08 o 
  -2   4  14      330.77      313.18     13.19 o 
  -1   4  14      509.38      436.27     16.39 o 
   0   4  14      380.77      357.28     15.60 o 
  -4   5  14     1237.54     1223.85     29.03 o 
  -3   5  14     1021.95     1013.58     24.29 o 
  -2   5  14     1395.75     1192.96     49.96 o 
  -1   5  14      913.61      882.91     23.04 o 
   0   5  14       72.47       80.75     10.56 o 
  -5   6  14      243.39      251.10     17.15 o 
  -4   6  14      374.42      358.17     17.50 o 
  -3   6  14      356.05      351.70     18.55 o 
  -2   6  14     1120.63     1053.40     29.29 o 
  -1   6  14      182.33      169.92     13.62 o 
   0   6  14     5149.45     5093.16     57.01 o 
  -6   7  14       42.38       48.07     11.39 o 
  -5   7  14       11.27        0.00     10.90 o 
  -4   7  14     2648.07     2649.65     58.84 o 
  -3   7  14      565.60      544.67     23.20 o 
  -2   7  14       69.45       73.39     12.73 o 
  -1   7  14      423.24      462.42     24.33 o 
   0   7  14      102.99       75.46     12.22 o 
  -7   8  14      206.12      194.19     16.23 o 
  -6   8  14        2.85        8.43     11.20 o 
  -5   8  14      115.86      106.46     13.42 o 
  -4   8  14      263.01      282.79     18.52 o 
  -3   8  14     1330.43     1356.53     38.65 o 
  -2   8  14     1111.82     1080.94     32.08 o 
  -1   8  14       16.32        9.20     14.16 o 
   0   8  14       25.99       20.15     12.69 o 
  -8   9  14       13.98        9.65     11.26 o 
  -7   9  14     1729.91     1887.49     55.16 o 
  -6   9  14       13.83       14.46     13.29 o 
  -5   9  14      260.76      252.39     18.61 o 
  -4   9  14      599.03      579.37     28.22 o 
  -3   9  14       13.60        8.72     12.80 o 
  -2   9  14       42.03       64.08     15.48 o 
  -1   9  14     1147.85     1240.81     41.36 o 
   0   9  14       20.97        5.81     14.24 o 
  -8  10  14      198.36      247.37     20.94 o 
  -7  10  14      190.66      176.29     16.33 o 
  -6  10  14      323.50      305.79     21.85 o 
  -5  10  14     2067.60     2117.41     48.42 o 
  -4  10  14      396.81      344.15     22.71 o 
  -3  10  14      969.80      948.70     36.98 o 
  -2  10  14      125.90      136.71     19.45 o 
   0   1  15     5060.19     4857.68     36.97 o 
  -1   2  15      521.00      512.00     13.44 o 
   0   2  15      168.92      134.46      9.30 o 
  -2   3  15     5010.23     5084.91     63.77 o 
  -1   3  15      233.90      235.56     12.27 o 
   0   3  15        5.62       10.45      8.06 o 
  -3   4  15      202.12      159.60     11.50 o 
  -2   4  15     3114.55     3131.52     38.91 o 
  -1   4  15      573.40      570.22     18.35 o 
   0   4  15      148.63      161.23     20.69 o 
  -4   5  15      126.17      125.04     12.80 o 
  -3   5  15       34.00       28.84     10.90 o 
  -2   5  15     1851.65     1802.10     35.37 o 
  -1   5  15      231.95      210.45     13.55 o 
   0   5  15     1253.80     1257.45     38.99 o 
  -5   6  15     1520.41     1508.58     34.47 o 
  -4   6  15      307.77      332.08     16.85 o 
  -3   6  15      762.86      747.19     25.52 o 
  -2   6  15      351.95      333.04     18.44 o 
  -1   6  15      337.97      314.73     16.08 o 
   0   6  15      134.15      188.84     17.43 o 
  -6   7  15     1442.98     1441.68     32.41 o 
  -5   7  15       44.48       39.16     11.89 o 
  -4   7  15       28.73       49.65     12.87 o 
  -3   7  15     2522.62     2455.20     45.56 o 
  -2   7  15      402.80      355.97     20.16 o 
  -1   7  15      124.73      141.96     16.44 o 
   0   7  15      580.96      526.50     24.38 o 
  -7   8  15      142.42      160.80     16.69 o 
  -6   8  15      208.79      195.62     17.02 o 
  -5   8  15      162.01      157.07     16.38 o 
  -4   8  15     2032.41     1950.25     42.79 o 
  -3   8  15      246.59      233.05     19.03 o 
  -2   8  15       21.04       29.77     14.39 o 
  -1   8  15      308.94      292.52     22.57 o 
   0   8  15        7.16        1.56     15.82 o 
  -8   9  15      238.34      298.41     21.42 o 
  -7   9  15       23.00       59.55     12.61 o 
  -6   9  15      408.96      428.52     26.29 o 
  -5   9  15       79.77       53.23     14.64 o 
  -4   9  15        1.20       14.45     14.30 o 
  -3   9  15      165.73      147.27     17.17 o 
  -2   9  15      794.10      886.25     35.50 o 
  -1   9  15       71.02       58.62     16.70 o 
  -7  10  15      409.86      402.51     24.76 o 
  -6  10  15      323.49      298.99     21.70 o 
  -5  10  15       59.31       80.65     15.32 o 
  -4  10  15      647.67      583.58     27.82 o 
  -3  10  15      213.11      238.43     22.68 o 
   0   0  16    26076.00    27398.61    316.87 o 
   0   1  16      323.96      388.11     13.97 o 
  -1   2  16       24.65       37.32      8.15 o 
   0   2  16        0.37        3.90      6.68 o 
  -2   3  16       48.04       64.79      9.50 o 
  -1   3  16     3787.57     3782.66     80.74 o 
   0   3  16      862.20      840.26     21.85 o 
  -3   4  16     1615.81     1529.10     28.92 o 
  -2   4  16      210.40      226.13     15.30 o 
  -1   4  16      732.70      706.81     20.56 o 
   0   4  16      510.40      499.27     18.98 o 
  -4   5  16      517.16      500.71     19.03 o 
  -3   5  16      596.54      579.29     22.80 o 
  -2   5  16       16.65       25.74     11.22 o 
  -1   5  16     1070.23     1009.03     25.08 o 
   0   5  16      152.09      153.04     15.13 o 
  -5   6  16     1422.80     1382.39     33.69 o 
  -4   6  16       71.17       55.59     12.94 o 
  -3   6  16       25.75       27.57     12.28 o 
  -2   6  16      801.14      788.34     26.07 o 
  -1   6  16       10.25        0.00     12.31 o 
   0   6  16     2934.46     3053.89     66.56 o 
  -6   7  16       95.23       72.91     13.89 o 
  -5   7  16      185.28      172.32     16.67 o 
  -4   7  16     3148.86     3225.46     53.27 o 
  -3   7  16      451.88      503.18     23.36 o 
  -2   7  16       33.03        8.59     12.27 o 
  -1   7  16      951.30      897.16     32.90 o 
   0   7  16       65.45       62.83     15.76 o 
  -7   8  16      323.60      284.04     20.50 o 
  -6   8  16      132.49      113.28     16.75 o 
  -5   8  16        1.66        0.00     13.59 o 
  -4   8  16      528.11      516.89     24.31 o 
  -3   8  16     2184.26     2138.38     45.84 o 
  -2   8  16      473.54      488.50     27.70 o 
  -1   8  16        2.93        4.51     14.10 o 
   0   8  16        4.56       14.42     14.30 o 
  -8   9  16        0.83        0.00     14.05 o 
  -7   9  16     1196.72     1267.53     42.07 o 
  -6   9  16       61.73       71.10     18.41 o 
  -5   9  16       48.39       47.10     14.95 o 
  -4   9  16      347.92      327.43     22.08 o 
  -3   9  16       27.17       27.47     13.36 o 
  -2   9  16      114.85      151.99     20.73 o 
  -1   9  16      791.38      921.44     37.36 o 
  -6  10  16      250.34      257.62     21.53 o 
  -5  10  16     1942.40     1926.32     81.48 o 
  -4  10  16      271.36      269.36     24.82 o 
   0   1  17     2363.80     2278.58     32.16 o 
  -1   2  17     2983.61     3133.35     60.86 o 
   0   2  17      110.90       96.86      9.97 o 
  -2   3  17     1243.60     1215.47     25.28 o 
  -1   3  17        0.44       39.28     11.01 o 
   0   3  17       24.43       37.98      9.91 o 
  -3   4  17        7.30       13.70     10.30 o 
  -2   4  17     1560.34     1516.90     32.99 o 
  -1   4  17      883.46      853.67     22.77 o 
   0   4  17       53.36       36.16     11.67 o 
  -4   5  17      811.13      756.76     25.80 o 
  -3   5  17       16.17        0.00     11.13 o 
  -2   5  17      559.50      490.93     21.00 o 
  -1   5  17      728.94      694.24     24.61 o 
   0   5  17     1120.44     1093.90     30.17 o 
  -5   6  17      863.67      861.36     31.52 o 
  -4   6  17      114.39       92.72     14.10 o 
  -3   6  17     1501.92     1570.42     47.62 o 
  -2   6  17       93.84       79.28     14.04 o 
  -1   6  17     1135.18     1054.88     34.74 o 
   0   6  17       65.07       83.93     14.63 o 
  -6   7  17      954.32      898.34     33.34 o 
  -5   7  17        0.59        2.92     10.47 o 
  -4   7  17       30.75       42.79     14.27 o 
  -3   7  17     3721.38     3785.80     66.61 o 
  -2   7  17      266.62      252.07     20.73 o 
  -1   7  17       63.52       81.06     17.33 o 
   0   7  17      737.63      731.76     31.94 o 
  -7   8  17      515.66      523.01     27.98 o 
  -6   8  17       97.23      104.16     18.15 o 
  -5   8  17      138.14      133.29     16.36 o 
  -4   8  17     1167.63     1116.32     34.41 o 
  -3   8  17        9.17       30.10     15.10 o 
  -2   8  17        2.60        9.83     14.29 o 
  -1   8  17      634.71      663.35     31.11 o 
   0   8  17       90.84      101.52     18.06 o 
  -7   9  17       56.82       66.59     17.20 o 
  -6   9  17      219.21      243.55     22.33 o 
  -5   9  17        6.98        0.00     12.73 o 
  -4   9  17        1.77        0.00     12.41 o 
  -3   9  17      128.94      111.39     17.79 o 
  -2   9  17      674.50      785.77     35.30 o 
   0   0  18     6632.60     6623.26    154.37 o 
   0   1  18      461.60      455.13     18.39 o 
  -1   2  18      292.72      352.02     21.39 o 
   0   2  18      320.76      284.22     13.58 o 
  -2   3  18      777.20      769.60     24.00 o 
  -1   3  18     4216.09     4202.44     53.40 o 
   0   3  18      685.75      611.27     22.42 o 
  -3   4  18     2659.77     2667.04     48.12 o 
  -2   4  18       88.04       90.10     12.13 o 
  -1   4  18      610.05      674.49     24.40 o 
   0   4  18      285.72      253.33     19.68 o 
  -4   5  18      746.22      734.07     28.62 o 
  -3   5  18       27.05       11.50     12.01 o 
  -2   5  18       14.68        4.31     11.97 o 
  -1   5  18      279.45      246.64     19.93 o 
   0   5  18      523.88      513.19     25.10 o 
  -5   6  18      397.72      371.92     22.64 o 
  -4   6  18       74.31       67.24     13.18 o 
  -3   6  18        3.52       18.28     11.08 o 
  -2   6  18      254.08      265.96     18.01 o 
  -1   6  18       59.39       51.62     13.81 o 
   0   6  18     2337.41     2362.78     61.73 o 
  -6   7  18      133.54      132.80     18.45 o 
  -5   7  18      218.93      208.40     24.02 o 
  -4   7  18     2856.66     2835.64     53.29 o 
  -3   7  18       56.66       90.73     16.42 o 
  -2   7  18       57.50       46.89     14.28 o 
  -1   7  18      190.83      200.18     19.22 o 
   0   7  18        5.05        0.00     12.68 o 
  -7   8  18       96.70       88.98     20.69 o 
  -6   8  18      287.33      315.23     24.70 o 
  -5   8  18        1.94        0.00     13.12 o 
  -4   8  18      298.76      277.99     20.43 o 
  -3   8  18      895.17      900.00     34.96 o 
  -2   8  18      279.18      277.77     22.49 o 
  -1   8  18        2.85       11.70     15.42 o 
   0   8  18       38.63       31.87     14.86 o 
  -6   9  18      154.44      158.86     23.54 o 
  -5   9  18       21.76       15.81     12.51 o 
  -4   9  18       14.14        8.91     13.23 o 
  -3   9  18       12.60       17.66     14.15 o 
   0   1  19      638.63      544.37     20.96 o 
  -1   2  19     1439.89     1511.41     47.46 o 
   0   2  19        9.28       10.60     12.65 o 
  -2   3  19      361.44      324.81     17.88 o 
  -1   3  19       58.63      124.73     19.78 o 
   0   3  19        4.80        8.16     11.81 o 
  -3   4  19      102.55      130.93     14.96 o 
  -2   4  19     1926.61     2001.16     38.73 o 
  -1   4  19     1222.11     1229.86     35.08 o 
   0   4  19       19.90       26.06     12.58 o 
  -4   5  19       30.35       36.16     13.40 o 
  -3   5  19       69.32       86.55     13.50 o 
  -2   5  19       27.49       35.87     12.40 o 
  -1   5  19      208.64      185.82     20.87 o 
   0   5  19     1180.57     1238.96     43.25 o 
  -5   6  19     1225.18     1317.50     39.20 o 
  -4   6  19       61.83       50.12     12.77 o 
  -3   6  19      652.70      624.15     25.25 o 
  -2   6  19        1.12        3.52     12.82 o 
  -1   6  19      433.72      420.46     28.04 o 
   0   6  19        2.70       29.21     15.95 o 
  -6   7  19      934.42      901.83     34.47 o 
  -5   7  19        2.86        0.00     14.75 o 
  -4   7  19       19.03       52.83     14.64 o 
  -3   7  19     1590.34     1632.41     40.39 o 
  -2   7  19      190.80      180.25     18.56 o 
  -1   7  19       86.53      101.82     16.50 o 
   0   7  19      471.80      444.01     31.10 o 
  -7   8  19      196.75      246.36     26.35 o 
  -6   8  19      284.98      252.34     22.22 o 
  -5   8  19       51.54       42.83     14.17 o 
  -4   8  19      692.17      739.43     30.17 o 
  -3   8  19       23.06       42.37     17.50 o 
  -2   8  19       43.13       26.50     16.05 o 
  -1   8  19      328.14      357.65     24.00 o 
   0   0  20     7189.56     7231.89    170.62 o 
   0   1  20      105.13      114.66     14.18 o 
  -1   2  20       34.98       59.88     13.11 o 
   0   2  20        0.03        2.55     12.38 o 
  -2   3  20       69.59       72.88     16.16 o 
  -1   3  20     1815.57     1858.95     51.92 o 
   0   3  20       70.25       58.62     13.98 o 
  -3   4  20     1283.22     1281.85     32.35 o 
  -2   4  20      577.48      672.00     28.02 o 
  -1   4  20      330.27      317.02     21.74 o 
   0   4  20       14.45        0.00     12.65 o 
  -4   5  20      623.62      655.60     28.67 o 
  -3   5  20       69.35       51.45     13.98 o 
  -2   5  20      680.29      643.47     28.44 o 
  -1   5  20      311.51      332.72     25.61 o 
   0   5  20      219.85      263.51     24.01 o 
  -5   6  20      226.19      215.92     21.02 o 
  -4   6  20       68.96       52.48     13.11 o 
  -3   6  20       23.65       26.65     13.39 o 
  -2   6  20      469.91      434.61     29.14 o 
  -1   6  20      172.33      150.86     20.66 o 
   0   6  20     2727.02     2743.52     66.34 o 
  -6   7  20        4.09       36.39     17.13 o 
  -5   7  20      108.57      101.70     16.27 o 
  -4   7  20     1233.64     1259.70     39.63 o 
  -3   7  20      353.89      352.69     22.04 o 
  -2   7  20       24.49       15.24     15.54 o 
  -1   7  20      320.59      308.77     27.74 o 
   0   7  20       26.31       33.91     18.73 o 
  -6   8  20       68.76       42.10     17.15 o 
  -5   8  20        7.24        6.22     13.57 o 
  -4   8  20       98.10      131.43     18.03 o 
  -3   8  20      658.83      747.81     33.72 o 
  -2   8  20      285.86      257.76     23.07 o 
   0   1  21     1115.64     1067.81     29.41 o 
  -1   2  21       26.75       33.97     14.19 o 
   0   2  21        0.77        0.00     14.07 o 
  -2   3  21     1234.29     1257.58     41.64 o 
  -1   3  21       10.58       44.70     16.66 o 
   0   3  21       14.08       15.29     16.35 o 
  -3   4  21      102.86      118.73     35.71 o 
  -2   4  21     1913.40     1981.67     52.36 o 
  -1   4  21      330.45      346.45     25.98 o 
   0   4  21      621.48      616.02     32.03 o 
  -4   5  21       10.27        2.45     14.41 o 
  -3   5  21      706.53      687.53     35.50 o 
  -2   5  21        1.45       14.04     14.28 o 
  -1   5  21        3.37        4.10     14.49 o 
   0   5  21     1760.43     1871.09     53.82 o 
  -5   6  21     1441.26     1612.02     51.66 o 
  -4   6  21      232.40      195.30     17.71 o 
  -3   6  21      121.23      107.08     18.17 o 
  -2   6  21       58.37       37.59     14.76 o 
  -1   6  21      286.02      272.80     26.08 o 
   0   6  21       62.02       98.61     20.52 o 
  -6   7  21      344.98      349.77     28.92 o 
  -5   7  21        5.37        0.00     14.62 o 
  -4   7  21       35.75       16.81     12.92 o 
  -3   7  21      528.15      635.00     30.86 o 
  -2   7  21      214.91      193.10     24.14 o 
  -1   7  21       35.05       56.99     21.23 o 
   0   0  22     4849.66     5102.43    151.42 o 
   0   1  22        9.26       43.38     14.90 o 
  -1   2  22       22.64       34.29     14.48 o 
   0   2  22       70.32       63.89     17.05 o 
  -2   3  22        2.58       27.09     16.33 o 
  -1   3  22      944.21     1012.82     38.80 o 
   0   3  22      121.80      100.21     22.26 o 
  -3   4  22      428.61      451.78     33.17 o 
  -2   4  22      803.07      790.88     40.94 o 
  -1   4  22      133.35       95.17     22.50 o 
   0   4  22        6.83       26.44     22.71 o 
  -4   5  22      690.23      715.81     42.87 o 
  -3   5  22       35.36       38.31     17.62 o 
  -2   5  22     1374.39     1365.00     53.54 o 
  -1   5  22      477.07      471.95     29.60 o 
   0   5  22      191.55      259.97     25.56 o 
  -5   6  22      232.42      289.58     28.26 o 
  -4   6  22       49.14       39.74     18.70 o 
  -3   6  22      173.91      147.98     19.68 o 
  -2   6  22      418.27      409.59     28.49 o 
  -1   6  22      221.17      192.64     24.11 o 
   0   6  22     1368.78     1535.86     52.03 o 
  -5   7  22      162.83      138.50     21.14 o 
  -4   7  22      547.39      602.18     31.08 o 
  -3   7  22      186.49      175.34     24.75 o 
  -2   7  22       11.83       10.54     19.20 o 
   0   1  23      339.24      362.71     22.28 o 
  -1   2  23      416.67      425.83     27.06 o 
   0   2  23       90.37       60.17     30.28 o 
  -2   3  23      448.02      490.21     29.32 o 
  -1   3  23        1.20       31.32     22.12 o 
   0   3  23        5.99        0.00     16.71 o 
  -3   4  23      108.86       87.23     18.74 o 
  -2   4  23      933.95      896.49     38.87 o 
  -1   4  23      749.57      731.62     42.86 o 
   0   4  23      397.34      374.45     34.54 o 
  -4   5  23       72.12       77.83     26.66 o 
  -3   5  23      558.54      546.04     32.23 o 
  -2   5  23      268.92      272.24     28.18 o 
  -1   5  23       62.86       85.92     22.08 o 
   0   5  23     1949.74     2007.33    115.19 o 
  -5   6  23     1635.41     1591.64     76.21 o 
  -4   6  23        7.75        8.03     16.11 o 
  -3   6  23       41.76       54.08     24.51 o 
  -2   6  23       14.90        5.63     16.52 o 
  -1   6  23      219.33      209.81     24.89 o 
   0   0  24      892.66      983.85     74.60 o 
   0   1  24       84.98       83.68     19.43 o 
  -1   2  24      234.55      207.17     21.43 o 
   0   2  24       14.88        4.36     17.00 o 
  -2   3  24      279.19      259.08     23.30 o 
  -1   3  24     1230.66     1308.55    106.44 o 
   0   3  24       16.66       30.45     19.30 o 
  -3   4  24      644.26      686.53     48.83 o 
  -2   4  24      496.84      488.44     37.19 o 
  -1   4  24       72.40      111.79     26.14 o 
   0   4  24       28.26       37.78     19.90 o 
  -4   5  24     1062.94     1065.51     52.79 o 
  -3   5  24        4.45       13.19     19.30 o 
  -2   5  24      666.49      640.71     42.37 o 
  -1   5  24      313.48      294.64     29.97 o 
   0   5  24      515.86      584.30     50.83 o 
   0   1  25      270.46      308.64     29.75 o 
  -1   2  25      534.98      602.51     38.75 o 
   0   2  25        8.03        0.00     19.30 o 
  -2   3  25      106.78      164.48     26.98 o 
  -1   3  25        0.10       63.81     23.71 o 
   0   3  25        3.42        8.54     19.20 o 
  -3   4  25       11.50       12.57     18.96 o 
  -2   4  25      510.09      523.68     38.19 o 
  -1   4  25      459.13      455.70     37.67 o 
   0   4  25      284.14      378.42     58.90 o 
   0   1  26       91.37      126.09     24.28 o 
  -1   2  26       66.39       93.73     28.96 o 
   0   2  26        9.73       16.91     18.91 o 
  -2   3  26        0.93       10.69     22.37 o 
  -1   3  26      890.52      950.54     60.06 o 
   0   3  26        1.08        0.00     25.82 o 
                                                 
